# Supplementary material for: Biomarkers as Predictors of Mortality in Sepsis and Septic Shock for Patients Admitted to Emergency Department: Who Is the Winner? A Prospective Study
Source: J Clin Med. 2024 Sep 24;13(19):5678. doi: 10.3390/jcm13195678 (PMC11477125; doi:10.3390/jcm13195678)
Supplement: Supplementary file 1 [file jcm-13-05678-s001.zip]

Archive with 1 entries (1 files):
- jcm-3205857-supplementary.pdf
